# Supplementary material for: Variational autoencoders learn transferrable representations of metabolomics data
Source: Commun Biol. 2022 Jun 30;5:645. doi: 10.1038/s42003-022-03579-3 (PMC9246987; doi:10.1038/s42003-022-03579-3)
Supplement: Supplementary file 3 — Supplementary Data 1 [file 42003_2022_3579_MOESM3_ESM.xlsx]

## Sheet: VAE Association Scores
Latent Dimension	Nominal p (Type 2 Diabetes)	FDR p (Type 2 Diabetes)	Nominal p (AML)	FDR p (AML)	Nominal p (Schizophrenia)	FDR p (Schizophrenia)
1	0.096213	0.133218	0.595894	0.955424	3.07796e-06	2.77017e-05
10	0.0728318	0.109248	0.816104	0.955424	0.385851	0.496094
11	1.255e-08	4.50201e-08	0.902345	0.955424	3.02833e-06	2.77017e-05
12	1.57067e-22	2.82721e-21	0.0274272	0.49369	0.16349	0.26753
13	0.0078221	0.0127998	0.616209	0.955424	0.115806	0.20845
14	0.973815	0.973815	0.48354	0.955424	0.00589885	0.0212359
15	9.37429e-08	2.10921e-07	0.999482	0.999482	0.576934	0.610871
16	4.93975e-05	9.8795e-05	0.415259	0.955424	0.463061	0.520943
17	1.50067e-08	4.50201e-08	0.860044	0.955424	0.764459	0.764459
18	1.19741e-18	1.07767e-17	0.720914	0.955424	3.85672e-05	0.000231403
2	0.135991	0.174845	0.234499	0.955424	0.196258	0.294387
3	3.06428e-08	7.87956e-08	0.419602	0.955424	0.001737	0.00781651
4	1.4256e-15	8.55361e-15	0.537279	0.955424	0.0579838	0.115968
5	0.62869	0.665672	0.762835	0.955424	0.0546561	0.115968
6	2.65082e-12	1.19287e-11	0.839531	0.955424	0.353945	0.490078
7	0.245812	0.294974	0.165858	0.955424	0.014474	0.0434219
8	0.00271016	0.00487828	0.689883	0.955424	0.46262	0.520943
9	0.404973	0.455594	0.164596	0.955424	0.0173395	0.0445874

## Sheet: PCA Association Scores
Latent Dimension	Nominal p (Type 2 Diabetes)	FDR p (Type 2 Diabetes)	Nominal p (AML)	FDR p (AML)	Nominal p (Schizophrenia)	FDR p (Schizophrenia)
1	0.0381948	0.0528851	0.214043	0.692115	0.0588632	0.117726
10	2.27e-08	6.8e-08	0.156064	0.692115	0.765463	0.811719
11	1.28e-07	3.28e-07	0.562739	0.723522	0.6439	0.77268
12	0.0169892	0.0254838	0.46141	0.692115	0.0431667	0.097125
13	0.00204958	0.00409917	0.69559	0.834708	0.188851	0.283276
14	0.0685519	0.0881382	0.361507	0.692115	0.0116794	0.0300328
15	3.07e-10	1.11e-09	0.16118	0.692115	6.62e-06	7.77e-05
16	2.14e-20	3.86e-19	0.279561	0.692115	0.4734	0.608657
17	3.03e-15	2.73e-14	0.45479	0.692115	0.183666	0.283276
18	0.00340494	0.0061289	0.392135	0.692115	0.467738	0.608657
2	0.000202296	0.000455165	0.351901	0.692115	0.00109036	0.00392531
3	0.262691	0.295527	0.500126	0.692482	0.815669	0.815669
4	2.3e-12	1.33e-11	0.942024	0.992432	8.64e-06	7.77e-05
5	0.316913	0.335555	0.351336	0.692115	0.0689596	0.124127
6	0.354083	0.354083	0.266044	0.692115	0.00272625	0.00817874
7	0.076359	0.0916308	0.992432	0.992432	0.766623	0.811719
8	0.00894102	0.0146308	0.399263	0.692115	1.87e-05	0.000112483
9	2.96e-12	1.33e-11	0.768077	0.864086	0.00016076	0.000723422

## Sheet: Cosine KPCA Association Scores
Latent Dimension	Nominal p (Type 2 Diabetes)	FDR p (Type 2 Diabetes)	Nominal p (AML)	FDR p (AML)	Nominal p (Schizophrenia)	FDR p (Schizophrenia)
1	0.0572051	0.0792071	0.183912	0.80162	0.0206493	0.0412986
10	4.44e-05	0.000114113	0.373157	0.80162	0.194544	0.269369
11	0.0632272	0.0812921	0.610079	0.80162	0.719418	0.792277
12	1.09e-07	3.93e-07	0.918133	0.918133	0.0746181	0.122102
13	0.000181725	0.00036345	0.505162	0.80162	0.00702736	0.0180704
14	9.54e-05	0.000214604	0.258442	0.80162	0.864756	0.864756
15	1.01e-05	3.04e-05	0.223006	0.80162	1.83e-05	0.000290436
16	1.26e-17	2.28e-16	0.549328	0.80162	0.266401	0.342516
17	6.96e-09	4.17e-08	0.404689	0.80162	0.181291	0.269369
18	0.0101467	0.0166037	0.71649	0.859788	0.00659004	0.0180704
2	0.000274094	0.000493369	0.473696	0.80162	0.000441107	0.00198498
3	0.113459	0.136151	0.623482	0.80162	0.548221	0.657865
4	1.03e-10	9.27e-10	0.894369	0.918133	4.02e-05	0.000290436
5	0.603279	0.603279	0.469695	0.80162	0.00659801	0.0180704
6	0.458498	0.485469	0.167382	0.80162	0.0086802	0.0195305
7	0.0119047	0.017857	0.556186	0.80162	0.748261	0.792277
8	0.163096	0.183483	0.324505	0.80162	0.0362697	0.0652855
9	2.14e-08	9.63e-08	0.822671	0.918133	4.84e-05	0.000290436

## Sheet: Sigmoid KPCA Association Scores
Latent Dimension	Nominal p (Type 2 Diabetes)	FDR p (Type 2 Diabetes)	Nominal p (AML)	FDR p (AML)	Nominal p (Schizophrenia)	FDR p (Schizophrenia)
1	0.0664576	0.0854455	0.126513	0.808542	0.027071	0.0444207
10	6.78e-08	2.89e-07	0.361456	0.808542	0.027146	0.0444207
11	0.84262	0.892186	0.428843	0.808542	0.339214	0.434239
12	2.46e-08	1.48e-07	0.852162	0.860585	0.0127584	0.0287063
13	0.0550756	0.0777851	0.221322	0.808542	0.0067198	0.0201594
14	0.00105856	0.00190541	0.799514	0.860585	0.645867	0.683859
15	8.22e-08	2.89e-07	0.179703	0.808542	3.68e-05	0.00033157
16	4.2e-15	7.55e-14	0.684795	0.821754	0.715754	0.715754
17	9.62e-08	2.89e-07	0.274981	0.808542	0.0961848	0.144277
18	4.99e-05	0.000112213	0.640495	0.821754	0.120126	0.166329
2	0.000132284	0.000264568	0.574071	0.821754	0.000799792	0.00359906
3	0.168602	0.202323	0.507566	0.821754	0.361866	0.434239
4	2.14e-12	1.93e-11	0.860585	0.860585	3.31e-05	0.00033157
5	0.922895	0.922895	0.37614	0.808542	0.00846219	0.0217599
6	0.724145	0.814663	0.166745	0.808542	0.0050917	0.0183301
7	0.0561781	0.0777851	0.44919	0.808542	0.561481	0.631666
8	0.0523353	0.0777851	0.400972	0.808542	0.014854	0.029708
9	8.3e-07	2.13e-06	0.679631	0.821754	0.000324861	0.00194916

## Sheet: RBF KPCA Association Scores
Latent Dimension	Nominal p (Type 2 Diabetes)	FDR p (Type 2 Diabetes)	Nominal p (AML)	FDR p (AML)	Nominal p (Schizophrenia)	FDR p (Schizophrenia)
1	0.0118133	0.0177199	0.126701	0.835919	0.000680743	0.00408445
10	0.00181865	0.00332231	0.33665	0.835919	0.026381	0.0949715
11	0.442505	0.497818	0.857355	0.963544	0.0931226	0.186245
12	5.46e-07	3.27e-06	0.88972	0.963544	0.050043	0.128682
13	0.0406777	0.056323	0.963544	0.963544	0.701135	0.841362
14	0.000407226	0.00146601	0.832264	0.963544	0.297145	0.456773
15	0.837628	0.837628	0.350649	0.835919	0.432852	0.599334
16	0.000873051	0.00219092	0.37152	0.835919	0.00147335	0.00663009
17	6.52e-11	1.17e-09	0.775863	0.963544	0.185435	0.333783
18	0.000973741	0.00219092	0.69298	0.963544	0.903658	0.944217
2	4.6e-08	4.14e-07	0.251009	0.835919	3.61e-06	6.5e-05
3	0.00289588	0.00473872	0.856866	0.963544	0.000448902	0.00404012
4	0.00184573	0.00332231	0.836465	0.963544	0.944217	0.944217
5	0.000178053	0.000801237	0.955358	0.963544	0.0371845	0.111554
6	0.382472	0.458966	0.231888	0.835919	0.575772	0.740278
7	0.115828	0.148922	0.120061	0.835919	0.0909941	0.186245
8	0.000716662	0.00214999	0.785943	0.963544	0.816554	0.918623
9	0.689552	0.730114	0.256861	0.835919	0.304515	0.456773

## Sheet: Polynomial KPCA Association Sco
Latent Dimension	Nominal p (Type 2 Diabetes)	FDR p (Type 2 Diabetes)	Nominal p (AML)	FDR p (AML)	Nominal p (Schizophrenia)	FDR p (Schizophrenia)
1	0.0373267	0.0479915	0.219286	0.71016	0.0559477	0.100706
10	8.91e-11	4.01e-10	0.340283	0.71016	0.00667771	0.0171712
11	0.00031534	0.00051601	0.224446	0.71016	0.714769	0.788691
12	1.04e-09	3.74e-09	0.612038	0.71016	0.102767	0.15415
13	0.217613	0.230414	0.935731	0.935731	0.230109	0.318613
14	0.00683017	0.00945716	0.265065	0.71016	0.012048	0.024096
15	6.63e-11	3.98e-10	0.148765	0.71016	7.7e-05	0.00053439
16	2.73e-16	4.91e-15	0.422008	0.71016	0.567679	0.729873
17	2.95e-09	8.85e-09	0.613881	0.71016	0.00617542	0.0171712
18	4.25e-14	3.82e-13	0.353063	0.71016	0.744875	0.788691
2	0.00018489	0.0003328	0.391766	0.71016	0.00176682	0.00636054
3	0.183854	0.206836	0.455533	0.71016	0.954326	0.954326
4	3.62e-06	8.15e-06	0.670707	0.71016	0.00019027	0.00085621
5	6.72e-05	0.00013441	0.305741	0.71016	0.609315	0.731178
6	0.16598	0.199176	0.280136	0.71016	0.0117836	0.024096
7	0.302965	0.302965	0.648658	0.71016	8.91e-05	0.00053439
8	0.00040675	0.00061013	0.654191	0.71016	9.4e-06	0.00016921
9	1.44e-07	3.7e-07	0.512365	0.71016	0.0819086	0.134032
